# Supplementary material for: The Reduced Longitudinal Growth Induced by Overexpression of pPLAIIIγ Is Regulated by Genes Encoding Microtubule-Associated Proteins
Source: Plants (Basel). 2021 Nov 28;10(12):2615. doi: 10.3390/plants10122615 (PMC8706840; doi:10.3390/plants10122615)
Supplement: Supplementary file 1 [file plants-10-02615-s001.zip]

Archive with 3 entries (2 files):
- plants-1446495-supplementary/
- plants-1446495-supplementary/plants-1446495-figure S1.pdf
- plants-1446495-supplementary/Table S1.pdf
